# Supplementary material for: Comparison of Repeated Doses of C-kit-Positive Cardiac Cells versus a Single Equivalent Combined Dose in a Murine Model of Chronic Ischemic Cardiomyopathy
Source: Int J Mol Sci. 2021 Mar 19;22(6):3145. doi: 10.3390/ijms22063145 (PMC8003463; doi:10.3390/ijms22063145)
Supplement: Supplementary file 1 [file ijms-22-03145-s001.zip]

Archive with 3 entries (3 files):
- Suppl final.pdf
- Supplementary Figures legend R1.pdf
- Tables S1-4 final.pdf
